# Supplementary material for: Beneficial Effect of ACI-24 Vaccination on Aβ Plaque Pathology and Microglial Phenotypes in an Amyloidosis Mouse Model
Source: Cells. 2022 Dec 24;12(1):79. doi: 10.3390/cells12010079 (PMC9818422; doi:10.3390/cells12010079)
Supplement: Supplementary file 1 [file cells-12-00079-s001.zip]

Archive with 1 entries (1 files):
- cells-2065587-supplementary.pdf
